# Supplementary material for: Scene content is predominantly conveyed by high spatial frequencies in scene-selective visual cortex
Source: PLoS One. 2017 Dec 22;12(12):e0189828. doi: 10.1371/journal.pone.0189828 (PMC5741213; doi:10.1371/journal.pone.0189828)
Supplement: S1 Table — (XLSX) [file pone.0189828.s001.xlsx]

## Sheet: Decoding Scene Catgeories
	Supplementary data Tables for Berman, Golomb and Walther:
	Scene content is predominantly conveyed by high spatial frequencies in scene-selective visual cortex
Decoding Accuracy: Scene Category
	Full Spectrum (FS)			Low Spatial Frequency (LSF)			High Spatial Frequency (HSF)
Subject #	PPA	pPPA	aPPA	PPA	pPPA	aPPA	PPA	pPPA	aPPA
1	0.4375	0.40625	0.4375	0.34375	0.15625	0.3125	0.40625	0.40625	0.3125
2	0.4375	0.40625	0.40625	0.28125	0.375	0.25	0.40625	0.34375	0.40625
3	0.40625	0.34375	0.375	0.3125	0.34375	0.1875	0.25	0.3125	0.5
4	0.21875	0.25	0.15625	0.375	0.40625	0.375	0.28125	0.28125	0.375
5	0.40625	0.25	0.3125	0.1875	0.21875	0.21875	0.125	0.28125	0.28125
6	0.34375	0.375	0.46875	0.15625	0.28125	0.09375	0.40625	0.3125	0.375
7	0.5	0.34375	0.46875	0.28125	0.34375	0.34375	0.40625	0.375	0.4375
8	0.53125	0.4375	0.5625	0.3125	0.28125	0.375	0.4375	0.40625	0.40625
9	0.34375	0.34375	0.46875	0.34375	0.3125	0.28125	0.5	0.375	0.59375
10	0.3125	0.1875	0.28125	0.21875	0.3125	0.09375	0.25	0.28125	0.3125
Decoding Accuracy: Scene Category
	Full Spectrum (FS)			Low Spatial Frequency (LSF)			High Spatial Frequency (HSF)
Subject #	RSC	OPA	LOC	RSC	OPA	LOC	RSC	OPA	LOC
1	0.1875	0.15625	0.5	0.28125	0.28125	0.15625	0.28125	0.21875	0.25
2	0.3125	0.375	0.28125	0.15625	0.1875	0.21875	0.34375	0.40625	0.25
3	0.0625	0.28125	0.4375	0.25	0.375	0.40625	0.3125	0.5	0.46875
4	0.28125	0.3125	0.15625	0.15625	0.1875	0.25	0.4375	0.34375	0.375
5	0.4375	0.40625	0.25	0.25	0.25	0.21875	0.34375	0.34375	0.46875
6	0.3125	0.375	0.25	0.1875	0.25	0.125	0.34375	0.5	0.34375
7	0.4375	0.5	0.40625	0.21875	0.15625	0.4375	0.28125	0.28125	0.375
8	0.28125	0.15625	0.46875	0.34375	0.15625	0.375	0.25	0.34375	0.28125
9	0.40625	0.46875	0.34375	0.34375	0.21875	0.28125	0.40625	0.65625	0.40625
10	0.40625	0.34375	0.34375	0.15625	0.25	0.25	0.34375	0.28125	0.40625
