# Supplementary material for: Scene content is predominantly conveyed by high spatial frequencies in scene-selective visual cortex
Source: PLoS One. 2017 Dec 22;12(12):e0189828. doi: 10.1371/journal.pone.0189828 (PMC5741213; doi:10.1371/journal.pone.0189828)
Supplement: S2 Table — (XLSX) [file pone.0189828.s002.xlsx]

## Sheet: Decoding Spatial Frequency
Decoding Accuracy: Spatial Frequency (Scenes)
Subject #	PPA	pPPA	aPPA	RSC	OPA	LOC
1	0.5625	0.59375	0.5625	0.625	0.59375	0.625
2	0.78125	0.84375	0.484375	0.453125	0.875	0.65625
3	0.65625	0.640625	0.5625	0.546875	0.640625	0.65625
4	0.5625	0.53125	0.5	0.390625	0.5625	0.625
5	0.484375	0.53125	0.515625	0.5	0.84375	0.625
6	0.8125	0.703125	0.71875	0.640625	0.640625	0.625
7	0.734375	0.671875	0.640625	0.578125	0.671875	0.6875
8	0.84375	0.78125	0.765625	0.46875	0.484375	0.609375
9	0.671875	0.734375	0.59375	0.671875	0.578125	0.546875
10	0.5625	0.4375	0.59375	0.34375	0.515625	0.625
Decoding Accuracy: Spatial Frequency (Filtered Noise)
Subject #	PPA	pPPA	aPPA	RSC	OPA	LOC
1	0.65625	0.75	0.65625	0.78125	0.71875	0.53125
2	0.625	0.65625	0.46875	0.5	0.5	0.6875
3	0.625	0.625	0.5	0.6875	0.78125	0.8125
4	0.59375	0.59375	0.40625	0.75	0.4375	0.46875
5	0.46875	0.5625	0.40625	0.53125	0.71875	0.5
6	0.5	0.59375	0.5625	0.71875	0.625	0.625
7	0.53125	0.59375	0.40625	0.625	0.46875	0.3125
8	0.625	0.65625	0.65625	0.4375	0.375	0.6875
9	0.625	0.625	0.78125	0.59375	0.5	0.625
10	0.34375	0.40625	0.40625	0.59375	0.4375	0.53125
