# Supplementary material for: Scene content is predominantly conveyed by high spatial frequencies in scene-selective visual cortex
Source: PLoS One. 2017 Dec 22;12(12):e0189828. doi: 10.1371/journal.pone.0189828 (PMC5741213; doi:10.1371/journal.pone.0189828)
Supplement: S3 Table — (XLSX) [file pone.0189828.s003.xlsx]

## Sheet: Univariate
Percent Signal Change: Scenes (PPA/pPPA/aPPA)
	Full Spectrum (FS)			Low Spatial Frequency (LSF)			High Spatial Frequency (HSF)
Subject #	PPA	pPPA	aPPA	PPA	pPPA	aPPA	PPA	pPPA	aPPA
1	0.80197	0.914172	0.671934	0.552074	0.702363	0.377899	0.637539	0.774125	0.479245
2	0.758125	1.2335	0.188423	0.42968	0.785311	0.00348723	0.707753	1.12842	0.203624
3	1.01279	0.870878	1.21275	0.791687	0.689923	0.935083	0.872759	0.801856	0.972666
4	0.792428	0.802485	0.778997	0.241468	0.256102	0.221927	0.538398	0.514483	0.570334
5	0.603469	0.79005	0.346055	0.751448	0.935331	0.497757	0.7031	0.861823	0.484123
6	1.43618	1.55814	1.30256	0.809455	0.951218	0.654144	1.26514	1.43124	1.08317
7	1.42378	1.59473	1.22246	0.635682	0.714042	0.543408	1.02071	1.17847	0.834949
8	1.17351	1.01573	1.39542	0.749214	0.646379	0.893856	0.896213	0.838773	0.977005
9	2.05533	2.48536	1.504	1.56648	1.98278	1.03276	1.9019	2.44978	1.19948
10	0.876499	0.98523	0.737407	0.469924	0.555136	0.360918	0.0250589	0.284667	-0.307037
Percent Signal Change: Scenes (RSC/OPA/LOC)
	Full Spectrum (FS)			Low Spatial Frequency (LSF)			High Spatial Frequency (HSF)
Subject #	RSC	OPA	LOC	RSC	OPA	LOC	RSC	OPA	LOC
1	0.303099	0.155521	-0.0713662	0.47778	0.264981	0.063584	0.599331	0.116247	0.182487
2	0.114561	0.661387	1.16102	0.138529	0.448453	0.635104	0.177673	0.706043	1.19012
3	0.50386	1.16379	1.07005	0.498809	0.952728	1.13434	0.318935	0.950708	0.918259
4	0.139636	1.42359	1.08971	-0.341661	0.668146	0.645665	0.184713	1.07784	0.996374
5	0.117668	1.22951	0.438588	0.182132	1.02331	0.596931	0.13792	1.3526	0.410893
6	0.715043	2.11999	0.841362	0.239535	1.36611	0.46382	0.526367	2.11764	0.781605
7	0.771446	1.49611	0.919185	-0.00354988	0.435745	0.282632	0.531746	1.09504	0.579301
8	0.429462	0.504326	2.00759	0.104868	-0.130521	1.58711	0.228162	1.10407	1.76718
9	0.599861	1.34347	1.05562	0.228774	0.988886	0.781778	0.460378	1.32807	0.942002
10	0.404899	1.01024	0.381477	0.316608	0.697225	0.241933	0.217784	0.799035	0.258496
Percent Signal Change: Filtered Noise (PPA/pPPA/aPPA)
	Low Spatial Frequency (LSF)			High Spatial Frequency (HSF)
Subject #	PPA	pPPA	aPPA	PPA	pPPA	aPPA
1	0.189345	0.196577	0.180963	-0.341447	-0.30775	-0.3805
2	0.276009	0.539433	-0.0396827	0.00580952	0.193041	-0.218571
3	-0.0256709	-0.00650885	-0.052672	0.328535	0.310986	0.353264
4	-0.198584	-0.195429	-0.202797	0.0602573	0.13843	-0.0441325
5	0.247622	0.166234	0.359907	0.0415312	-0.00305514	0.103044
6	0.499892	0.642248	0.343933	0.275732	0.488393	0.0427471
7	0.358439	0.428749	0.275643	0.364996	0.422406	0.297391
8	0.40241	0.402778	0.401892	0.164826	0.215895	0.0929953
9	1.27476	1.91119	0.458825	1.30195	1.76278	0.711136
10	-0.420517	-0.193453	-0.710982	-0.300697	-0.107675	-0.547615
Percent Signal Change: Filtered Noise (RSC/OPA/LOC)
	Low Spatial Frequency (LSF)			High Spatial Frequency (HSF)
Subject #	RSC	OPA	LOC	RSC	OPA	LOC
1	0.625056	0.1798	0.0558421	-0.329542	-0.336132	-0.301067
2	-0.115353	0.540624	1.2249	-0.192683	0.2517	0.830024
3	-0.260653	0.155802	0.487351	0.0979216	0.268688	0.941939
4	-0.609913	0.325528	0.546015	-0.088746	-1.28459	-0.0187213
5	-0.146129	0.783879	-0.265747	-0.276067	0.465815	0.027097
6	0.127104	0.835795	0.390279	-0.134474	0.586776	0.180084
7	-0.0482995	0.181431	0.208393	-0.0467453	0.213629	0.268575
8	0.0343867	0.85231	0.940855	-0.0852097	-0.857124	0.550315
9	-0.171603	0.541077	0.788334	-0.123256	0.894064	0.862732
10	-0.294066	-0.292767	-0.394445	-0.337993	-0.0856016	-0.306274
