# Supplementary material for: Scene content is predominantly conveyed by high spatial frequencies in scene-selective visual cortex
Source: PLoS One. 2017 Dec 22;12(12):e0189828. doi: 10.1371/journal.pone.0189828 (PMC5741213; doi:10.1371/journal.pone.0189828)
Supplement: S4 Table — (XLSX) [file pone.0189828.s004.xlsx]

## Sheet: Behavioral
Behavioral Results
		Accuracy			Reaction Time (seconds)
Subject #	SOA (ms)	FS	HSF	LSF	FS	HSF	LSF
1	33.333	0.940171	0.913793	0.418803	0.946885	0.938722	1.2478
2	33.333	0.837607	0.731092	0.457627	0.979301	1.09832	1.3013
3	33.333	0.865546	0.747899	0.415254	0.850292	0.860314	1.07875
4	33.333	0.831933	0.725	0.366667	0.789072	0.842117	0.95835
5	33.333	0.85	0.825	0.525	0.885518	0.894629	0.932961
6	33.333	0.825	0.691667	0.483051	1.07006	1.17388	1.21285
7	33.333	0.734177	0.5625	0.352273	1.24235	1.13368	1.40545
8	16.667	0.702703	0.584906	0.348624	1.0488	1.05113	1.2276
9	33.333	0.641667	0.661017	0.327586	0.921034	0.90873	0.956472
10	33.333	0.707965	0.630631	0.351852	1.03681	1.04876	1.20522
11	33.333	0.494845	0.391753	0.229885	1.11689	1.15023	1.09789
12	33.333	0.9	0.858333	0.441667	0.800438	0.928568	1.1115
13	33.333	0.813559	0.747899	0.487395	0.767709	0.798542	0.889674
14	50	0.768519	0.513761	0.477064	0.816941	0.95068	0.967814
15	83.333	0.95	0.883333	0.610169	0.857846	0.888407	1.02795
16	33.333	0.672269	0.583333	0.35	0.830335	0.859073	0.723425
17	33.333	0.857143	0.825	0.441667	0.638041	0.642756	0.756598
18	33.333	0.685185	0.551402	0.348624	1.02904	1.11388	1.11556
